# Supplementary material for: A principal components method constrained by elementary flux modes: analysis of flux data sets
Source: BMC Bioinformatics. 2016 May 4;17:200. doi: 10.1186/s12859-016-1063-0 (PMC4855838; doi:10.1186/s12859-016-1063-0)
Supplement: Additional file 3: — Data of the simulated Pichia pastoris case study. (XLSX 57 kb) [file 12859_2016_1063_MOESM3_ESM.xlsx]

## Sheet: Intro
Simulation Case:
	Data, Elementary Flux Modes and active Elementary Flux Modes by Scenario
	The simulation case data were generated as described in the supplementary material. The Elementary Flux Modes given in Tortajada et al. 2010 were used for simulation.
	Content:
	The sheets entitled Fluxes XXXX contain the flux values with the respective amount of noise for the 12 scenarios.
	The sheet Elementary Flux Modes contains the Elementary Flux Modes also given in the additional files of Tortajada et al 2010.
	The sheet active EM by Scenario contain the number of column of Elementary Flux Modes shown in the sheet before.
	Reference:
	Validation of a constraint-based model of Pichia pastoris metabolism under data scarcity
	Marta Tortajada, Francisco Llaneras and Jesús Picó
	BMC Systems Biology 2010, 4:115 doi:10.1186/1752-0509-4-115

## Sheet: Fluxes no noise
	Scenarios →
Reaction ↓	1	2	3	4	5	6	7	8	9	10	11	12
1	0.499158	0	0	1.33386	0	0	1.22177	0	0	1.73631	0	0
2	0.260365	-0.406668	-0.701968	0.899495	-0.607528	-0.538044	0.390455	-0.327763	-0.531493	1.10163	-0.195869	-0.728814
3	0.290717	-2.95489	-0.613177	0.954648	-4.37639	-0.469988	0.496037	-2.3007	-0.464266	1.18218	-1.87633	-0.636628
4	0.290717	-2.95489	-0.613177	0.954648	-4.37639	-0.469988	0.496037	-2.3007	-0.464266	1.18218	-1.87633	-0.636628
5	0.290717	0.944896	1.87459	0.954648	1.39267	1.64957	0.496037	0.721214	2.02428	1.18218	0.681753	1.99306
6	0.615764	0.648323	1.36273	1.97189	0.949618	1.25724	1.11154	0.482161	1.63673	2.45584	0.53889	1.46164
7	0.586469	0.598178	1.27636	1.91859	0.874746	1.191	1.00954	0.441788	1.57141	2.37796	0.51478	1.37175
8	0.54155	0.521956	1.14441	1.83687	0.760835	1.08991	0.853142	0.380371	1.47143	2.25855	0.478078	1.23497
9	0.230714	0.099208	0.354815	0.667934	0.106367	0.387834	0.28722	0.130016	0.484014	0.875906	0.129739	0.37139
10	0.00585907	0.150603	0.0172358	0.0106592	0.118984	0.0132109	0.0203998	0.00802407	0.0130501	0.0155759	0.0047973	0.017895
11	0	0.140636	0	0	0.104035	0	0	0	0	0	0	0
12	0.00585907	0.00996773	0.0172358	0.0106592	0.014949	0.0132109	0.0203998	0.00802407	0.0130501	0.0155759	0.0047973	0.017895
13	0.00585907	0.00996773	0.0172358	0.0106592	0.014949	0.0132109	0.0203998	0.00802407	0.0130501	0.0155759	0.0047973	0.017895
14	0.252722	0.182999	0.618615	0.707907	0.299115	0.570977	0.363747	0.170539	0.858036	0.934272	0.24761	0.685838
15	0.238526	0.159081	0.577114	0.682147	0.263317	0.53922	0.31442	0.151256	0.826521	0.896673	0.236079	0.642978
16	0	0.0465872	0.199317	0	0.137077	0.133771	0	0.0105469	0.325107	0	0.0999517	0.247728
17	0.0996042	0.169706	0.293009	0.181206	0.253504	0.224586	0.346796	0.136757	0.221851	0.26479	0.0817163	0.304215
18	0.052199	0.135588	0.352873	0.0949636	0.269975	0.251468	0.181744	0.0823014	0.441371	0.138767	0.142833	0.407156
19	0.052199	0.135588	0.352873	0.0949636	0.269975	0.251468	0.181744	0.0823014	0.441371	0.138767	0.142833	0.407156
20	0.052199	0.135588	0.352873	0.0949636	0.269975	0.251468	0.181744	0.0823014	0.441371	0.138767	0.142833	0.407156
21	0.174174	0.296736	0.512374	0.316868	0.443266	0.392724	0.60643	0.239113	0.387943	0.463029	0.142874	0.531969
22	0.0948104	1.46133	0.278907	0.172485	2.16419	0.213777	0.330106	1.1374	0.211174	0.252046	0.930455	0.289574
23	0.0793638	-1.16475	0.233467	0.144383	-1.72114	0.178948	0.276324	-0.898351	0.176769	0.210983	-0.787591	0.242396
24	0.0603662	-1.19697	0.177581	0.109822	-1.76922	0.136112	0.21018	-0.924386	0.134455	0.160479	-0.803169	0.184373
25	0.0603662	-1.19697	0.177581	0.109822	-1.76922	0.136112	0.21018	-0.924386	0.134455	0.160479	-0.803169	0.184373
26	0.0344442	-1.2413	0.101326	0.062663	-1.83544	0.0776642	0.119926	-0.960044	0.0767185	0.0915675	-0.824454	0.105201
27	0	0	-2.48757	0	0	-2.11937	0	0	-2.48848	0	0	-2.62928
28	1.13641	1.3333	6.05392	3.16721	2.37454	5.0865	2.40811	1.06267	6.87973	4.10236	1.40598	6.58543
29	0.187739	0.0259787	0.228329	0.589687	-0.00301957	0.290872	0.137495	0.0709922	0.388256	0.761521	0.0944673	0.240053
30	0.304921	0.271999	0.772171	0.80287	0.432013	0.688675	0.545491	0.242294	0.9743	1.07304	0.290492	0.845266
31	0.0474052	0.0806986	0.139453	0.0862424	0.120516	0.106888	0.165053	0.0649947	0.105587	0.126023	0.0388224	0.144787
32	0	3.89962	0	0	5.76884	0	0	3.02185	0	0	2.55807	0
33	0	0	0	0	0	0	0	0	0	0	0	0
34	0	3.89962	0	0	5.76884	0	0	3.02185	0	0	2.55807	0
35	0	3.89962	0	0	5.76884	0	0	3.02185	0	0	2.55807	0
36	0.568207	2.61662	3.02722	1.58364	4.0719	2.54345	1.20412	2.0424	3.44006	2.05126	1.98211	3.29299
37	0.499158	0	0	1.33386	0	0	1.22177	0	0	1.73631	0	0
38	0.385101	0.936446	1.73068	0.700599	1.49527	1.26954	1.34082	0.560301	1.83284	1.02376	0.615684	1.9192
39	0	0.140636	0	0	0.104035	0	0	0	0	0	0	0
40	0	0	2.48757	0	0	2.11937	0	0	2.48848	0	0	2.62928
41	0.139091	-0.0572118	0.0850274	0.501183	-0.127265	0.180995	-0.031885	0.00395237	0.279837	0.632193	0.0544108	0.0910552
42	0	0	0	0.355237	0.10326	0	0	0	0	0.293811	0.0530775	0
43	0	3.89962	0	0	5.76884	0	0	3.02185	0	0	2.55807	0
44	1.77548	3.02516	5.22298	3.23005	4.51917	4.00331	6.18175	2.43787	3.95456	4.71997	1.45674	5.42273

## Sheet: Fluxes 2% noise
	Scenarios →
Reaction ↓	1	2	3	4	5	6	7	8	9	10	11	12
1	0.499158	0	0	1.33386	0	0	1.22177	0	0	1.73631	0	0
2	0.260365	-0.406668	-0.701968	0.899495	-0.607528	-0.538044	0.390455	-0.327763	-0.531493	1.10163	-0.195869	-0.728814
3	0.290717	-2.95489	-0.613177	0.954648	-4.37639	-0.469988	0.496037	-2.3007	-0.464266	1.18218	-1.87633	-0.636628
4	0.290717	-2.95489	-0.613177	0.954648	-4.37639	-0.469988	0.496037	-2.3007	-0.464266	1.18218	-1.87633	-0.636628
5	0.290717	0.944896	1.87459	0.954648	1.39267	1.64957	0.496037	0.721214	2.02428	1.18218	0.681753	1.99306
6	0.615764	0.648323	1.36273	1.97189	0.949618	1.25724	1.11154	0.482161	1.63673	2.45584	0.53889	1.46164
7	0.586469	0.598178	1.27636	1.91859	0.874746	1.191	1.00954	0.441788	1.57141	2.37796	0.51478	1.37175
8	0.54155	0.521956	1.14441	1.83687	0.760835	1.08991	0.853142	0.380371	1.47143	2.25855	0.478078	1.23497
9	0.230714	0.099208	0.354815	0.667934	0.106367	0.387834	0.28722	0.130016	0.484014	0.875906	0.129739	0.37139
10	0.00585907	0.150603	0.0172358	0.0106592	0.118984	0.0132109	0.0203998	0.00802407	0.0130501	0.0155759	0.0047973	0.017895
11	0	0.140636	0	0	0.104035	0	0	0	0	0	0	0
12	0.00585907	0.00996773	0.0172358	0.0106592	0.014949	0.0132109	0.0203998	0.00802407	0.0130501	0.0155759	0.0047973	0.017895
13	0.00585907	0.00996773	0.0172358	0.0106592	0.014949	0.0132109	0.0203998	0.00802407	0.0130501	0.0155759	0.0047973	0.017895
14	0.252722	0.182999	0.618615	0.707907	0.299115	0.570977	0.363747	0.170539	0.858036	0.934272	0.24761	0.685838
15	0.238526	0.159081	0.577114	0.682147	0.263317	0.53922	0.31442	0.151256	0.826521	0.896673	0.236079	0.642978
16	0	0.0465872	0.199317	0	0.137077	0.133771	0	0.0105469	0.325107	0	0.0999517	0.247728
17	0.0996042	0.169706	0.293009	0.181206	0.253504	0.224586	0.346796	0.136757	0.221851	0.26479	0.0817163	0.304215
18	0.052199	0.135588	0.352873	0.0949636	0.269975	0.251468	0.181744	0.0823014	0.441371	0.138767	0.142833	0.407156
19	0.052199	0.135588	0.352873	0.0949636	0.269975	0.251468	0.181744	0.0823014	0.441371	0.138767	0.142833	0.407156
20	0.052199	0.135588	0.352873	0.0949636	0.269975	0.251468	0.181744	0.0823014	0.441371	0.138767	0.142833	0.407156
21	0.174174	0.296736	0.512374	0.316868	0.443266	0.392724	0.60643	0.239113	0.387943	0.463029	0.142874	0.531969
22	0.0948104	1.46133	0.278907	0.172485	2.16419	0.213777	0.330106	1.1374	0.211174	0.252046	0.930455	0.289574
23	0.0793638	-1.16475	0.233467	0.144383	-1.72114	0.178948	0.276324	-0.898351	0.176769	0.210983	-0.787591	0.242396
24	0.0603662	-1.19697	0.177581	0.109822	-1.76922	0.136112	0.21018	-0.924386	0.134455	0.160479	-0.803169	0.184373
25	0.0603662	-1.19697	0.177581	0.109822	-1.76922	0.136112	0.21018	-0.924386	0.134455	0.160479	-0.803169	0.184373
26	0.0344442	-1.2413	0.101326	0.062663	-1.83544	0.0776642	0.119926	-0.960044	0.0767185	0.0915675	-0.824454	0.105201
27	0	0	-2.48757	0	0	-2.11937	0	0	-2.48848	0	0	-2.62928
28	1.13641	1.3333	6.05392	3.16721	2.37454	5.0865	2.40811	1.06267	6.87973	4.10236	1.40598	6.58543
29	0.187739	0.0259787	0.228329	0.589687	-0.00301957	0.290872	0.137495	0.0709922	0.388256	0.761521	0.0944673	0.240053
30	0.304921	0.271999	0.772171	0.80287	0.432013	0.688675	0.545491	0.242294	0.9743	1.07304	0.290492	0.845266
31	0.0474052	0.0806986	0.139453	0.0862424	0.120516	0.106888	0.165053	0.0649947	0.105587	0.126023	0.0388224	0.144787
32	0	3.89962	0	0	5.76884	0	0	3.02185	0	0	2.55807	0
33	0	0	0	0	0	0	0	0	0	0	0	0
34	0	3.89962	0	0	5.76884	0	0	3.02185	0	0	2.55807	0
35	0	3.89962	0	0	5.76884	0	0	3.02185	0	0	2.55807	0
36	0.570283	2.63073	3.0868	1.59041	4.09828	2.54708	1.20843	2.0606	3.44943	2.06136	2.00722	3.31949
37	0.508981	0	0	1.3462	0	0	1.24334	0	0	1.76934	0	0
38	0.390432	0.954644	1.75503	0.711954	1.51603	1.28049	1.34115	0.567102	1.84693	1.02715	0.624897	1.948
39	0	0.143291	0	0	0.104846	0	0	0	0	0	0	0
40	0	0	2.53439	0	0	2.15101	0	0	2.52112	0	0	2.66782
41	0.140688	-0.0572505	0.0856722	0.507997	-0.12783	0.182297	-0.0319145	0.00399236	0.2852	0.643691	0.0548198	0.0916297
42	0	0	0	0.357556	0.104814	0	0	0	0	0.297641	0.0540257	0
43	0	3.92636	0	0	5.85825	0	0	3.02928	0	0	2.56743	0
44	1.78377	3.03812	5.23303	3.27304	4.55856	4.05648	6.19383	2.45249	3.98193	4.78835	1.46011	5.52567

## Sheet: Fluxes 5% noise
	Scenarios →
Reaction ↓	1	2	3	4	5	6	7	8	9	10	11	12
1	0.499158	0	0	1.33386	0	0	1.22177	0	0	1.73631	0	0
2	0.260365	-0.406668	-0.701968	0.899495	-0.607528	-0.538044	0.390455	-0.327763	-0.531493	1.10163	-0.195869	-0.728814
3	0.290717	-2.95489	-0.613177	0.954648	-4.37639	-0.469988	0.496037	-2.3007	-0.464266	1.18218	-1.87633	-0.636628
4	0.290717	-2.95489	-0.613177	0.954648	-4.37639	-0.469988	0.496037	-2.3007	-0.464266	1.18218	-1.87633	-0.636628
5	0.290717	0.944896	1.87459	0.954648	1.39267	1.64957	0.496037	0.721214	2.02428	1.18218	0.681753	1.99306
6	0.615764	0.648323	1.36273	1.97189	0.949618	1.25724	1.11154	0.482161	1.63673	2.45584	0.53889	1.46164
7	0.586469	0.598178	1.27636	1.91859	0.874746	1.191	1.00954	0.441788	1.57141	2.37796	0.51478	1.37175
8	0.54155	0.521956	1.14441	1.83687	0.760835	1.08991	0.853142	0.380371	1.47143	2.25855	0.478078	1.23497
9	0.230714	0.099208	0.354815	0.667934	0.106367	0.387834	0.28722	0.130016	0.484014	0.875906	0.129739	0.37139
10	0.00585907	0.150603	0.0172358	0.0106592	0.118984	0.0132109	0.0203998	0.00802407	0.0130501	0.0155759	0.0047973	0.017895
11	0	0.140636	0	0	0.104035	0	0	0	0	0	0	0
12	0.00585907	0.00996773	0.0172358	0.0106592	0.014949	0.0132109	0.0203998	0.00802407	0.0130501	0.0155759	0.0047973	0.017895
13	0.00585907	0.00996773	0.0172358	0.0106592	0.014949	0.0132109	0.0203998	0.00802407	0.0130501	0.0155759	0.0047973	0.017895
14	0.252722	0.182999	0.618615	0.707907	0.299115	0.570977	0.363747	0.170539	0.858036	0.934272	0.24761	0.685838
15	0.238526	0.159081	0.577114	0.682147	0.263317	0.53922	0.31442	0.151256	0.826521	0.896673	0.236079	0.642978
16	0	0.0465872	0.199317	0	0.137077	0.133771	0	0.0105469	0.325107	0	0.0999517	0.247728
17	0.0996042	0.169706	0.293009	0.181206	0.253504	0.224586	0.346796	0.136757	0.221851	0.26479	0.0817163	0.304215
18	0.052199	0.135588	0.352873	0.0949636	0.269975	0.251468	0.181744	0.0823014	0.441371	0.138767	0.142833	0.407156
19	0.052199	0.135588	0.352873	0.0949636	0.269975	0.251468	0.181744	0.0823014	0.441371	0.138767	0.142833	0.407156
20	0.052199	0.135588	0.352873	0.0949636	0.269975	0.251468	0.181744	0.0823014	0.441371	0.138767	0.142833	0.407156
21	0.174174	0.296736	0.512374	0.316868	0.443266	0.392724	0.60643	0.239113	0.387943	0.463029	0.142874	0.531969
22	0.0948104	1.46133	0.278907	0.172485	2.16419	0.213777	0.330106	1.1374	0.211174	0.252046	0.930455	0.289574
23	0.0793638	-1.16475	0.233467	0.144383	-1.72114	0.178948	0.276324	-0.898351	0.176769	0.210983	-0.787591	0.242396
24	0.0603662	-1.19697	0.177581	0.109822	-1.76922	0.136112	0.21018	-0.924386	0.134455	0.160479	-0.803169	0.184373
25	0.0603662	-1.19697	0.177581	0.109822	-1.76922	0.136112	0.21018	-0.924386	0.134455	0.160479	-0.803169	0.184373
26	0.0344442	-1.2413	0.101326	0.062663	-1.83544	0.0776642	0.119926	-0.960044	0.0767185	0.0915675	-0.824454	0.105201
27	0	0	-2.48757	0	0	-2.11937	0	0	-2.48848	0	0	-2.62928
28	1.13641	1.3333	6.05392	3.16721	2.37454	5.0865	2.40811	1.06267	6.87973	4.10236	1.40598	6.58543
29	0.187739	0.0259787	0.228329	0.589687	-0.00301957	0.290872	0.137495	0.0709922	0.388256	0.761521	0.0944673	0.240053
30	0.304921	0.271999	0.772171	0.80287	0.432013	0.688675	0.545491	0.242294	0.9743	1.07304	0.290492	0.845266
31	0.0474052	0.0806986	0.139453	0.0862424	0.120516	0.106888	0.165053	0.0649947	0.105587	0.126023	0.0388224	0.144787
32	0	3.89962	0	0	5.76884	0	0	3.02185	0	0	2.55807	0
33	0	0	0	0	0	0	0	0	0	0	0	0
34	0	3.89962	0	0	5.76884	0	0	3.02185	0	0	2.55807	0
35	0	3.89962	0	0	5.76884	0	0	3.02185	0	0	2.55807	0
36	0.581792	2.66294	3.10501	1.64109	4.07621	2.63437	1.21674	2.07837	3.58316	2.14677	2.06936	3.39933
37	0.514017	0	0	1.38938	0	0	1.2401	0	0	1.80577	0	0
38	0.396663	0.960297	1.79299	0.721629	1.50012	1.27532	1.38074	0.567055	1.8756	1.06093	0.619798	1.92474
39	0	0.145479	0	0	0.107601	0	0	0	0	0	0	0
40	0	0	2.57088	0	0	2.14902	0	0	2.51312	0	0	2.75306
41	0.14091	-0.059975	0.0882649	0.502706	-0.131929	0.181439	-0.0323873	0.00400723	0.291153	0.644494	0.0544409	0.0950191
42	0	0	0	0.368608	0.107593	0	0	0	0	0.296196	0.0543881	0
43	0	3.90223	0	0	5.99986	0	0	3.1111	0	0	2.61635	0
44	1.79438	3.16155	5.40806	3.25923	4.54314	4.11158	6.46627	2.49089	4.11088	4.87801	1.51889	5.6337

## Sheet: Fluxes 10% noise
	Scenarios →
Reaction ↓	1	2	3	4	5	6	7	8	9	10	11	12
1	0.499158	0	0	1.33386	0	0	1.22177	0	0	1.73631	0	0
2	0.260365	-0.406668	-0.701968	0.899495	-0.607528	-0.538044	0.390455	-0.327763	-0.531493	1.10163	-0.195869	-0.728814
3	0.290717	-2.95489	-0.613177	0.954648	-4.37639	-0.469988	0.496037	-2.3007	-0.464266	1.18218	-1.87633	-0.636628
4	0.290717	-2.95489	-0.613177	0.954648	-4.37639	-0.469988	0.496037	-2.3007	-0.464266	1.18218	-1.87633	-0.636628
5	0.290717	0.944896	1.87459	0.954648	1.39267	1.64957	0.496037	0.721214	2.02428	1.18218	0.681753	1.99306
6	0.615764	0.648323	1.36273	1.97189	0.949618	1.25724	1.11154	0.482161	1.63673	2.45584	0.53889	1.46164
7	0.586469	0.598178	1.27636	1.91859	0.874746	1.191	1.00954	0.441788	1.57141	2.37796	0.51478	1.37175
8	0.54155	0.521956	1.14441	1.83687	0.760835	1.08991	0.853142	0.380371	1.47143	2.25855	0.478078	1.23497
9	0.230714	0.099208	0.354815	0.667934	0.106367	0.387834	0.28722	0.130016	0.484014	0.875906	0.129739	0.37139
10	0.00585907	0.150603	0.0172358	0.0106592	0.118984	0.0132109	0.0203998	0.00802407	0.0130501	0.0155759	0.0047973	0.017895
11	0	0.140636	0	0	0.104035	0	0	0	0	0	0	0
12	0.00585907	0.00996773	0.0172358	0.0106592	0.014949	0.0132109	0.0203998	0.00802407	0.0130501	0.0155759	0.0047973	0.017895
13	0.00585907	0.00996773	0.0172358	0.0106592	0.014949	0.0132109	0.0203998	0.00802407	0.0130501	0.0155759	0.0047973	0.017895
14	0.252722	0.182999	0.618615	0.707907	0.299115	0.570977	0.363747	0.170539	0.858036	0.934272	0.24761	0.685838
15	0.238526	0.159081	0.577114	0.682147	0.263317	0.53922	0.31442	0.151256	0.826521	0.896673	0.236079	0.642978
16	0	0.0465872	0.199317	0	0.137077	0.133771	0	0.0105469	0.325107	0	0.0999517	0.247728
17	0.0996042	0.169706	0.293009	0.181206	0.253504	0.224586	0.346796	0.136757	0.221851	0.26479	0.0817163	0.304215
18	0.052199	0.135588	0.352873	0.0949636	0.269975	0.251468	0.181744	0.0823014	0.441371	0.138767	0.142833	0.407156
19	0.052199	0.135588	0.352873	0.0949636	0.269975	0.251468	0.181744	0.0823014	0.441371	0.138767	0.142833	0.407156
20	0.052199	0.135588	0.352873	0.0949636	0.269975	0.251468	0.181744	0.0823014	0.441371	0.138767	0.142833	0.407156
21	0.174174	0.296736	0.512374	0.316868	0.443266	0.392724	0.60643	0.239113	0.387943	0.463029	0.142874	0.531969
22	0.0948104	1.46133	0.278907	0.172485	2.16419	0.213777	0.330106	1.1374	0.211174	0.252046	0.930455	0.289574
23	0.0793638	-1.16475	0.233467	0.144383	-1.72114	0.178948	0.276324	-0.898351	0.176769	0.210983	-0.787591	0.242396
24	0.0603662	-1.19697	0.177581	0.109822	-1.76922	0.136112	0.21018	-0.924386	0.134455	0.160479	-0.803169	0.184373
25	0.0603662	-1.19697	0.177581	0.109822	-1.76922	0.136112	0.21018	-0.924386	0.134455	0.160479	-0.803169	0.184373
26	0.0344442	-1.2413	0.101326	0.062663	-1.83544	0.0776642	0.119926	-0.960044	0.0767185	0.0915675	-0.824454	0.105201
27	0	0	-2.48757	0	0	-2.11937	0	0	-2.48848	0	0	-2.62928
28	1.13641	1.3333	6.05392	3.16721	2.37454	5.0865	2.40811	1.06267	6.87973	4.10236	1.40598	6.58543
29	0.187739	0.0259787	0.228329	0.589687	-0.00301957	0.290872	0.137495	0.0709922	0.388256	0.761521	0.0944673	0.240053
30	0.304921	0.271999	0.772171	0.80287	0.432013	0.688675	0.545491	0.242294	0.9743	1.07304	0.290492	0.845266
31	0.0474052	0.0806986	0.139453	0.0862424	0.120516	0.106888	0.165053	0.0649947	0.105587	0.126023	0.0388224	0.144787
32	0	3.89962	0	0	5.76884	0	0	3.02185	0	0	2.55807	0
33	0	0	0	0	0	0	0	0	0	0	0	0
34	0	3.89962	0	0	5.76884	0	0	3.02185	0	0	2.55807	0
35	0	3.89962	0	0	5.76884	0	0	3.02185	0	0	2.55807	0
36	0.586468	2.63249	3.17463	1.66902	4.30812	2.64784	1.23332	2.18922	3.64854	2.24615	2.07222	3.59508
37	0.530641	0	0	1.40161	0	0	1.25066	0	0	1.7405	0	0
38	0.412383	0.96828	1.90313	0.739173	1.54235	1.37662	1.38851	0.582787	1.93762	1.05758	0.639002	2.06677
39	0	0.148646	0	0	0.107409	0	0	0	0	0	0	0
40	0	0	2.501	0	0	2.27467	0	0	2.62663	0	0	2.80027
41	0.15249	-0.0601633	0.0926194	0.523273	-0.132795	0.198197	-0.034574	0.00411029	0.290724	0.658236	0.0594109	0.0944102
42	0	0	0	0.367674	0.109391	0	0	0	0	0.320636	0.053859	0
43	0	3.9855	0	0	5.96815	0	0	3.25709	0	0	2.64227	0
44	1.86608	3.1603	5.33317	3.5401	4.74378	4.1306	6.62721	2.66975	4.0829	4.92884	1.5061	5.7415

## Sheet: ElementaryFluxModes
	Elementary Flux Modes →
Reaction ↓	1	2	3	4	5	6	7	8	9	10	11	12	13	14	15	16	17	18	19	20	21	22	23	24	25	26	27	28	29	30	31	32	33	34	35	36	37	38	39	40	41	42	43	44	45	46	47	48	49
1	0	0.1288	0.5	0	0.0833	0.5	0	0	0.1341	0	0	0	0.3333	0	0.1414	0	0.1511	0	0	0	0	0	0.1754	0	0.1657	0.1584	0.153	0	0	0	0	0.2028	0	0.1931	0.1858	0.1805	0	0	0	0	0.1344	0.1344	0.1344	0.1344	0.1344	0.1344	0.1344	0.1344	0.1344
2	0	-0.0056	0.5	0	0.0833	0.5	0	0	-0.0003	0	-0.1344	0	0.3333	0	0.007	0	0.0167	-0.1344	-0.1344	-0.1344	-0.1344	0	0.0409	-0.1344	0.0313	0.0239	0.0186	-0.1278	-0.1344	-0.1344	-0.1344	0.0684	-0.1344	0.0587	0.0514	0.046	-0.1105	-0.1344	-0.1344	-0.1344	0	0	0	0	0	0	0	0	0
3	-0.6667	-0.078	0.5	0	0.0833	0.5	-0.6667	0	-0.0513	0	-0.1854	0	0.3333	0	-0.0147	-0.6667	0.0337	-0.1561	-0.7219	-0.1174	-0.2067	-0.3333	0.058	-0.1174	0.0095	-0.0271	-0.0537	-0.7782	-0.1561	-0.1854	-0.2067	0.0854	-0.1174	0.037	0.0004	-0.0263	-0.7631	-0.1561	-0.1854	-0.2067	0.017	0.017	0.017	-0.051	-0.0723	-0.2565	-0.1467	-0.0217	-0.0217
4	-0.6667	-0.078	0.5	0	0.0833	0.5	-0.6667	0	-0.0513	0	-0.1854	0	0.3333	0	-0.0147	-0.6667	0.0337	-0.1561	-0.7219	-0.1174	-0.2067	-0.3333	0.058	-0.1174	0.0095	-0.0271	-0.0537	-0.7782	-0.1561	-0.1854	-0.2067	0.0854	-0.1174	0.037	0.0004	-0.0263	-0.7631	-0.1561	-0.1854	-0.2067	0.017	0.017	0.017	-0.051	-0.0723	-0.2565	-0.1467	-0.0217	-0.0217
5	0.3333	0.0561	0.5	0	0.0833	0.5	0.3333	0.5	0.0507	1	0.1849	0.1429	0.3333	0.4	0.0434	0.3333	0.0337	0.1849	0.1849	0.1849	0.1849	0.1667	0.058	0.2333	0.0677	0.075	0.0803	0.2218	0.2333	0.2333	0.2333	0.0854	0.2882	0.0951	0.1024	0.1078	0.2369	0.2882	0.2882	0.2882	0.1538	0.0989	0.0504	0.0511	0.0617	0.1538	0.0989	0.1538	0.0989
6	0.3333	0.0869	1	0	0.1667	1	0.3333	0.5	0.0869	1	0.0869	0.1429	0.6667	0.4	0.0869	0.3333	0.0869	0.0869	0.0869	0.0869	0.0869	0.1667	0.1353	0.1353	0.1353	0.1353	0.1353	0.1286	0.1353	0.1353	0.1353	0.1902	0.1902	0.1902	0.1902	0.1902	0.1563	0.1902	0.1902	0.1902	0.1902	0.1353	0.0869	0.0875	0.0981	0.1902	0.1353	0.1902	0.1353
7	0.3333	0.0703	1	0	0.1667	1	0.3333	0.5	0.0703	1	0.0703	0.1429	0.6667	0.4	0.0703	0.3333	0.0703	0.0703	0.0703	0.0703	0.0703	0.1667	0.1188	0.1188	0.1188	0.1188	0.1188	0.1129	0.1188	0.1188	0.1188	0.1737	0.1737	0.1737	0.1737	0.1737	0.1427	0.1737	0.1737	0.1737	0.1737	0.1188	0.0703	0.0709	0.0816	0.1737	0.1188	0.1737	0.1188
8	0.3333	0.0451	1	0	0.1667	1	0.3333	0.5	0.0451	1	0.0451	0.1429	0.6667	0.4	0.0451	0.3333	0.0451	0.0451	0.0451	0.0451	0.0451	0.1667	0.0935	0.0935	0.0935	0.0935	0.0935	0.0889	0.0935	0.0935	0.0935	0.1484	0.1484	0.1484	0.1484	0.1484	0.122	0.1484	0.1484	0.1484	0.1484	0.0935	0.0451	0.0457	0.0563	0.1484	0.0935	0.1484	0.0935
9	0	0	0	0	0	0	0	0	0	0	0	0	0.3333	0.2	0	0.1667	0	0	0	0	0	0	0.0242	0.0242	0.0242	0.0242	0.0242	0.023	0.0242	0.0242	0.0242	0.0517	0.0517	0.0517	0.0517	0.0517	0.0425	0.0517	0.0517	0.0517	0.0517	0.0242	0	0	0	0.0517	0.0242	0.0517	0.0242
10	0	0.0033	0	0	0	1	0.3333	0	0.0033	1	0.0033	0	0	0	0.0033	0	0.0033	0.0033	0.0033	0.0033	0.0033	0	0.0033	0.0033	0.0033	0.0033	0.0033	0.0032	0.0033	0.0033	0.0033	0.0033	0.0033	0.0033	0.0033	0.0033	0.0027	0.0033	0.0033	0.0033	0.0033	0.0033	0.0033	0.0033	0.0033	0.0033	0.0033	0.0033	0.0033
11	0	0	0	0	0	1	0.3333	0	0	1	0	0	0	0	0	0	0	0	0	0	0	0	0	0	0	0	0	0	0	0	0	0	0	0	0	0	0	0	0	0	0	0	0	0	0	0	0	0	0
12	0	0.0033	0	0	0	0	0	0	0.0033	0	0.0033	0	0	0	0.0033	0	0.0033	0.0033	0.0033	0.0033	0.0033	0	0.0033	0.0033	0.0033	0.0033	0.0033	0.0032	0.0033	0.0033	0.0033	0.0033	0.0033	0.0033	0.0033	0.0033	0.0027	0.0033	0.0033	0.0033	0.0033	0.0033	0.0033	0.0033	0.0033	0.0033	0.0033	0.0033	0.0033
13	0	0.0033	0	0	0	0	0	0	0.0033	0	0.0033	0	0	0	0.0033	0	0.0033	0.0033	0.0033	0.0033	0.0033	0	0.0033	0.0033	0.0033	0.0033	0.0033	0.0032	0.0033	0.0033	0.0033	0.0033	0.0033	0.0033	0.0033	0.0033	0.0027	0.0033	0.0033	0.0033	0.0033	0.0033	0.0033	0.0033	0.0033	0.0033	0.0033	0.0033	0.0033
14	0	0.0123	0	0	0.1667	0	0	0	0.0123	0	0.0123	0.1429	0.3333	0.2	0.0123	0.1667	0.0123	0.0123	0.0123	0.0123	0.0123	0.1667	0.0366	0.0366	0.0366	0.0366	0.0366	0.0348	0.0366	0.0366	0.0366	0.064	0.064	0.064	0.064	0.064	0.0526	0.064	0.064	0.064	0.064	0.0366	0.0123	0.0123	0.0123	0.064	0.0366	0.064	0.0366
15	0	0.0044	0	0	0.1667	0	0	0	0.0044	0	0.0044	0.1429	0.3333	0.2	0.0044	0.1667	0.0044	0.0044	0.0044	0.0044	0.0044	0.1667	0.0286	0.0286	0.0286	0.0286	0.0286	0.0272	0.0286	0.0286	0.0286	0.0561	0.0561	0.0561	0.0561	0.0561	0.0461	0.0561	0.0561	0.0561	0.0561	0.0286	0.0044	0.0044	0.0044	0.0561	0.0286	0.0561	0.0286
16	0	0	0	0	0.1667	0	0	0	0	0	0	0.1429	0	0	0	0	0	0	0	0	0	0.1667	0	0	0	0	0	0	0	0	0	0	0	0	0	0	0	0	0	0	0	0	0	0	0	0	0	0	0
17	0	0.0561	0	0	0	0	0	0	0.0561	0	0.0561	0	0	0	0.0561	0	0.0561	0.0561	0.0561	0.0561	0.0561	0	0.0561	0.0561	0.0561	0.0561	0.0561	0.0533	0.0561	0.0561	0.0561	0.0561	0.0561	0.0561	0.0561	0.0561	0.0461	0.0561	0.0561	0.0561	0.0561	0.0561	0.0561	0.0561	0.0561	0.0561	0.0561	0.0561	0.0561
18	0	0.0294	0	0	0.1667	0	0	0	0.0294	0	0.0294	0.1429	0	0	0.0294	0	0.0294	0.0294	0.0294	0.0294	0.0294	0.1667	0.0294	0.0294	0.0294	0.0294	0.0294	0.0279	0.0294	0.0294	0.0294	0.0294	0.0294	0.0294	0.0294	0.0294	0.0242	0.0294	0.0294	0.0294	0.0294	0.0294	0.0294	0.0294	0.0294	0.0294	0.0294	0.0294	0.0294
19	0	0.0294	0	0	0.1667	0	0	0	0.0294	0	0.0294	0.1429	0	0	0.0294	0	0.0294	0.0294	0.0294	0.0294	0.0294	0.1667	0.0294	0.0294	0.0294	0.0294	0.0294	0.0279	0.0294	0.0294	0.0294	0.0294	0.0294	0.0294	0.0294	0.0294	0.0242	0.0294	0.0294	0.0294	0.0294	0.0294	0.0294	0.0294	0.0294	0.0294	0.0294	0.0294	0.0294
20	0	0.0294	0	0	0.1667	0	0	0	0.0294	0	0.0294	0.1429	0	0	0.0294	0	0.0294	0.0294	0.0294	0.0294	0.0294	0.1667	0.0294	0.0294	0.0294	0.0294	0.0294	0.0279	0.0294	0.0294	0.0294	0.0294	0.0294	0.0294	0.0294	0.0294	0.0242	0.0294	0.0294	0.0294	0.0294	0.0294	0.0294	0.0294	0.0294	0.0294	0.0294	0.0294	0.0294
21	0	0.0981	0	0	0	0	0	0	0.0981	0	0.0981	0	0	0	0.0981	0	0.0981	0.0981	0.0981	0.0981	0.0981	0	0.0981	0.0981	0.0981	0.0981	0.0981	0.0932	0.0981	0.0981	0.0981	0.0981	0.0981	0.0981	0.0981	0.0981	0.0806	0.0981	0.0981	0.0981	0.0981	0.0981	0.0981	0.0981	0.0981	0.0981	0.0981	0.0981	0.0981
22	0.3333	0.0981	0	0	0	0	0.3333	0	0.0874	0	0.0874	0	0	0	0.0728	0.3333	0.0534	0.0728	0.3556	0.0534	0.0981	0.1667	0.0534	0.0534	0.0728	0.0874	0.0981	0.3841	0.0728	0.0874	0.0981	0.0534	0.0534	0.0728	0.0874	0.0981	0.3772	0.0728	0.0874	0.0981	0.0534	0.0534	0.0534	0.0874	0.0981	0.1902	0.1353	0.0728	0.0728
23	-0.3333	0	0	0	0	0	-0.3333	0	0.0107	0	0.0107	0	0	0	0.0253	-0.3333	0.0447	0.0253	-0.2576	0.0447	0	-0.1667	0.0447	0.0447	0.0253	0.0107	0	-0.2909	0.0253	0.0107	0	0.0447	0.0447	0.0253	0.0107	0	-0.2966	0.0253	0.0107	0	0.0447	0.0447	0.0447	0.0107	0	-0.0921	-0.0372	0.0253	0.0253
24	-0.3333	-0.0107	0	0	0	0	-0.3333	0	0	0	0	0	0	0	0.0146	-0.3333	0.034	0.0146	-0.2682	0.034	-0.0107	-0.1667	0.034	0.034	0.0146	0	-0.0107	-0.301	0.0146	0	-0.0107	0.034	0.034	0.0146	0	-0.0107	-0.3054	0.0146	0	-0.0107	0.034	0.034	0.034	0	-0.0107	-0.1028	-0.0479	0.0146	0.0146
25	-0.3333	-0.0107	0	0	0	0	-0.3333	0	0	0	0	0	0	0	0.0146	-0.3333	0.034	0.0146	-0.2682	0.034	-0.0107	-0.1667	0.034	0.034	0.0146	0	-0.0107	-0.301	0.0146	0	-0.0107	0.034	0.034	0.0146	0	-0.0107	-0.3054	0.0146	0	-0.0107	0.034	0.034	0.034	0	-0.0107	-0.1028	-0.0479	0.0146	0.0146
26	-0.3333	-0.0253	0	0	0	0	-0.3333	0	-0.0146	0	-0.0146	0	0	0	0	-0.3333	0.0194	0	-0.2829	0.0194	-0.0253	-0.1667	0.0194	0.0194	0	-0.0146	-0.0253	-0.3149	0	-0.0146	-0.0253	0.0194	0.0194	0	-0.0146	-0.0253	-0.3174	0	-0.0146	-0.0253	0.0194	0.0194	0.0194	-0.0146	-0.0253	-0.1174	-0.0625	0	0
27	0	0	0	0	0	0	0	-0.5	0	-1	-0.2682	-0.1429	0	-0.4	0	0	0	-0.2829	0	-0.3022	-0.2576	0	0	-0.3507	0	0	0	0	-0.3314	-0.3167	-0.306	0	-0.4056	0	0	0	0	-0.3863	-0.3716	-0.3609	-0.1368	-0.0819	-0.0334	0	0	0	0	-0.1174	-0.0625
28	0.3333	0.25	1	1	1	0	0	1	0.25	1	0.5183	1	1	1	0.25	0.5	0.25	0.5329	0.25	0.5523	0.5076	1	0.3228	0.6735	0.3228	0.3228	0.3228	0.3068	0.6541	0.6395	0.6288	0.4051	0.8107	0.4051	0.4051	0.4051	0.3329	0.7914	0.7767	0.766	0.5419	0.4046	0.2834	0.2507	0.2613	0.4051	0.3228	0.5225	0.3853
29	0	-0.0242	0	0	0	0	0	0	-0.0242	0	-0.0242	0	0.3333	0.2	-0.0242	0.1667	-0.0242	-0.0242	-0.0242	-0.0242	-0.0242	0	0	0	0	0	0	0	0	0	0	0.0274	0.0274	0.0274	0.0274	0.0274	0.0226	0.0274	0.0274	0.0274	0.0274	0	-0.0242	-0.0242	-0.0242	0.0274	0	0.0274	0
30	0	0.0417	0	0	0.1667	0	0	0	0.0417	0	0.0417	0.1429	0.3333	0.2	0.0417	0.1667	0.0417	0.0417	0.0417	0.0417	0.0417	0.1667	0.066	0.066	0.066	0.066	0.066	0.0627	0.066	0.066	0.066	0.0934	0.0934	0.0934	0.0934	0.0934	0.0768	0.0934	0.0934	0.0934	0.0934	0.066	0.0417	0.0417	0.0417	0.0934	0.066	0.0934	0.066
31	0	0.0267	0	0	0	0	0	0	0.0267	0	0.0267	0	0	0	0.0267	0	0.0267	0.0267	0.0267	0.0267	0.0267	0	0.0267	0.0267	0.0267	0.0267	0.0267	0.0253	0.0267	0.0267	0.0267	0.0267	0.0267	0.0267	0.0267	0.0267	0.0219	0.0267	0.0267	0.0267	0.0267	0.0267	0.0267	0.0267	0.0267	0.0267	0.0267	0.0267	0.0267
32	1	0.134	0	0.5	0	0	1	0	0.1021	0	0.1021	0	0	0	0.0581	1	0	0.0581	0.9067	0	0.134	0.5	0	0	0.0581	0.1021	0.134	1	0.0581	0.1021	0.134	0	0	0.0581	0.1021	0.134	1	0.0581	0.1021	0.134	0	0	0	0.1021	0.134	0.4103	0.2456	0.0581	0.0581
33
34
35
36
37
38
39
40
41
42
43
44
[truncated: 49 more columns]

## Sheet: Active EM by Scenario
The number of the EMs active in each scenario are shown in the table below.
	active EM →
Scenarios ↓	1	2	3	4	5	6	7	8	9	10
1	13	23	32	23
2	19	16	37	37	37	28	7	7	22
3	14	33	20	24	12
4	13	3	23	32	23
5	19	16	37	37	37	28	1	7	7	22
6	14	33	20	24	12
7	13	23	32	23
8	19	16	37	37	37	28	22
9	14	33	20	24	12
10	13	3	23	32	23
11	19	16	37	37	37	28	1	22
12	14	33	20	24	12
