# Supplementary material for: A principal components method constrained by elementary flux modes: analysis of flux data sets
Source: BMC Bioinformatics. 2016 May 4;17:200. doi: 10.1186/s12859-016-1063-0 (PMC4855838; doi:10.1186/s12859-016-1063-0)
Supplement: Additional file 4: — Data of the Saccharomyces cerevisiae case study. (XLSX 15 kb) [file 12859_2016_1063_MOESM4_ESM.xlsx]

## Sheet: Sheet1
	assumed values
	Abbreviation Source (Full Source see below):	Hayakawa et al (2015)	Hayakawa et al (2015)	Hayakawa et al (2015)	Hayakawa et al (2015)	Frick and Wittmann (2005)	Frick and Wittmann (2005)	Frick and Wittmann (2005)
	Saccharomyces cerevisiae Strain:	S288C	S288C	Kyokai6	Kyokai6	ATCC 32167	ATCC 32167	ATCC 32167
	qGlc (mmol/gCDW/h)	0.55	1.1	0.65	1.1	1.56	4.9	8.23
	Reaction ↓
1	Glc => G6P	0.55	1.1	0.65	1.1	1.56	4.9	8.23
2	G6P => 6PG	0.2805	0.6985	0.47125	0.5885	0.85098	1.45285	1.2345
3	6PG => Ru5P + CO2_in	0.2805	0.6985	0.47125	0.5885	0.85098	1.45285	1.2345
4	G6P = F6P	0.1375	0.1485	0.04225	0.275	0.39624	2.9351	6.42763
5	F6P = DHAP + GAP	0.31075	0.5885	0.34125	0.5885	0.9399	3.8514	7.17245
6	DHAP = GAP	0.308	0.5885	0.338	0.638	0.91026	3.5819	6.63338
7	GAP = PGA	0.693	1.3695	0.81575	1.4465	2.09352	7.83265	14.0898
8	PGA = PEP	0.66275	1.3145	0.78	1.3915	2.00928	7.66605	13.7894
9	PEP => Pyr_cyt	0.649	1.2705	0.75725	1.353	1.94142	7.5068	13.563
10	Pyr_cyt => Pyr_mit	0.187	0.3795	0.325	0.528	0.43602	2.07515	0.769505
11	Pyr_mit => AcCOA_mit + CO2_in	0.12375	0.275	0.28275	0.418	0.36114	2.40345	1.95463
12	Oxa_mit + AcCOA_mit => IsoCit	0.22	0.4675	0.38675	0.594	1.14426	2.6705	1.91759
13	IsoCit => aKG + CO2_in	0.198	0.4455	0.38025	0.572	1.14426	2.6705	1.91759
14	aKG => Suc + CO2_in	0.143	0.3355	0.32175	0.473	0.99294	2.32015	1.41145
15	Suc = Mal	0.16225	0.3575	0.32175	0.495	0.99294	2.32015	1.41145
16	Mal = Oxa_mit	0.1375	0.297	0.26975	0.4345	0.87672	1.60965	-0.316855
17	Mal => Pyr_mit + CO2_in	0.02475	0.055	0.0585	0.055	0.11622	0.7105	1.7283
18	Pyr_cyt => AcAl + CO2_in	0.3465	0.66	0.286	0.616	1.12554	4.0915	10.1764
19	AcAl => Ac	0.275	0.517	0.286	0.462	1.14816	1.6758	1.32503
20	Ac => AcCOA_cyt	0.264	0.495	0.28275	0.462	1.131	0.9849	0.934105
21	AcCOA_cyt => AcCOA_mit	0.121	0.2365	0.143	0.2255	0.81588	0.3773	0.11522
22	Oxa_mit = Oxa_cyt	-0.08525	-0.1705	-0.1235	-0.1595	-0.26754	-1.0584	-2.23445
23	Pyr_cyt + CO2_in => Oxa_cyt	0.11	0.2365	0.1625	0.231	0.37908	1.3426	2.58422
24	Oxa_cyt => Thr	0.011	0.022	0.013	0.022	0.06864	0.1715	0.18929
25	Thr => Gly + AcAl	0.00055	0.00165	0.001625	0.0044	0.00936	0.04655	0.01646
26	Ru5P = R5P	0.11	0.2695	0.17225	0.2255	0.30732	0.539	0.489685
27	Ru5P = Xu5P	0.17325	0.44	0.28925	0.3685	0.54366	0.91385	0.744815
28	R5P + Xu5P = S7P + GAP	0.0935	0.2365	0.156	0.1925	0.29016	0.4998	0.432075
29	GAP + S7P = F6P + E4P	0.0935	0.2365	0.156	0.1925	0.29016	0.4998	0.432075
30	E4P + Xu5P = F6P + GAP	0.0825	0.2145	0.143	0.176	0.2535	0.4165	0.31274
31	PGA => Ser	0.03025	0.0605	0.03575	0.0495	0.07644	0.1519	0.27982
32	Ser => Gly + CO2_in	0.022	0.0385	0.02275	0.0385	0.02574	0.0343	0.10699
33	IsoCit => Suc + Glxy	0.022	0.02585	0.01625	0.0242	0	0	0
34	Glxy + AcCOA_cyt => Oxa_cyt	0.022	0.02585	0.01625	0.0242	0	0	0
35	Pyr_cyt => pre_Ala	0.0055	0.0066	0.002275	0.00385	0	0.0588	0.07407
36	Pyr_mit => pre_Ala	0.011	0.0275	0.01625	0.0275	0.04446	0.0441	0.078185
37	AcAl => EtOH_ex	0.07095	0.1408	0	0.1584	0.00468	2.4353	8.84725
38	mu (1/h): 0.44 G6P + 0.15 R5P + 0.09 E4P + 0.26 GAP + 0.19 PEP + 0.06 Pyr_cyt + 0.65 AcCOA_cyt + 0.64 Pyr_mit + 0.37 Oxa_cyt + 0.13 AcCOA_mit + 0.4 aKG + 0.2904 Gly + 0.1854 Ser + 0.1914 Thr + 0.357 pre_Ala => 1 Biomass	0.06	0.1	0.06	0.1	0.15	0.3	0.4
39	Oxa_cyt => SAM	3.3e-05	8.8e-05	6.5e-05	0.00022	0	0	0
40	Mal => Mal_ex	0.00275	0.0066	0.00325	0.0044	0	0	0
41	Ac => Ac_ex	0.01265	0.0231	0.0052	0	0	0.7203	0.4115
42	Pyr_cyt => Lac_ex	0.00165	0	0.00585	0	0	0	0
43	Pyr_cyt => Pyr_ex	0	0	0	0	0	0	0
44	IsoCit => Cit_ex	0.00055	0	0.0013	0	0	0	0
45	Suc => Suc_ex	0.00165	0	0.0039	0	0	0	0
46	DHAP => Glyc_ex	0.0011	0.0033	0.000325	0.0022	0.02964	0.2695	0.53495
47	CO2_in = CO2_ex	1.0285	2.2715	1.6607	2.53	4.2377	1.23407	1.59456
Hayakawa et al (2015):
	3C-metabolic flux analysis in S-adenosyl-L-methionine production by Saccharomyces cerevisiae
	Kenshi Hayakawa, Shuichi Kajihata, Fumio Matsuda and Hiroshi Shimizu
	Journal of Bioscience and Bioengineering 2015, doi:10.1016/j.jbiosc.2015.03.010
Frick and Wittmann (2005):
	Characterization of the metabolic shift between oxidative and fermentative growth in Saccharomyces cerevisiae by comparative 13C flux analysis
	Oliver Frick and Christoph Wittmann
	Microbial Cell Factories 2005, 4:30 doi:10.1186/1475-2859-4-30
